# Supplementary material for: Roles of Aquaporins in Setaria viridis Stem Development and Sugar Storage
Source: Front Plant Sci. 2016 Dec 1;7:1815. doi: 10.3389/fpls.2016.01815 (PMC5147461; doi:10.3389/fpls.2016.01815)
Supplement: Supplementary file 2 [file Data_Sheet_2.xlsx]

## Sheet: Sheet1
Correlation Matrix
		SvPIP2.5	SvPIP1.1	SvPIP1.2	SvPIP2.4	SvPIP1.5	SvPIP2.1	SvPIP2.7	SvPIP2.6	SvPIP2.8	SvPIP2.3	SvTIP4.4	SvTIP4.1	SvTIP4.3	SvTIP1.2	SvTIP2.2	SvTIP2.4	SvTIP2.1	SvTIP4.2	SvTIP1.1	SvNIP2.2	SvNIP2.1	SvNIP1.1	SvNIP1.3	SvNIP3.1	SvSIP1.2	SvSIP1.1	SvSIP2.1	SWEET1a	SWEET6	SWEET2b	SWEET11a	SWEET15	SWEET4a	SWEET4c	SWEET13b	SWEET13a	SWEET3a	SWEET14a	SWEET16	SUT2	SUT5	SUT4	SUT1	TMT1	TMT2
Correlation	SvPIP2.5	1	0.23624	-0.0687472	0.97355	-0.373769	0.589218	0.0327664	0.10253	-0.266712	0.763522	-0.450925	0.962361	0.157912	0.708345	0.806986	-0.233363	0.0305356	0.189891	-0.0777905	0.0119042	-0.35178	0.759214	0.2486	-0.372557	-0.525055	-0.239468	0.874174	0.765932	0.909005	-0.164809	-0.548071	-0.378225	0.524025	0.197102	-0.258273	-0.600591	-0.58468	-0.219606	0.178988	0.863794	0.0898416	0.219111	0.243152	0.346199	0.185169
	SvPIP1.1	0.23624	1	-0.047187	0.240499	-0.74395	0.865886	-0.420504	-0.472784	-0.538502	0.681171	-0.460826	0.32701	-0.348654	-0.201252	0.180959	0.64982	0.916482	-0.537577	0.874	-0.490351	-0.662793	0.735141	-0.267906	-0.152049	0.583172	-0.64798	0.0101713	-0.0816523	0.498399	-0.567113	0.224673	0.532622	-0.381729	-0.590909	-0.496419	-0.806851	-0.772438	-0.696895	-0.429002	0.220631	-0.419279	-0.267807	-0.485678	0.373882	-0.355345
	SvPIP1.2	-0.0687472	-0.047187	1	-0.147906	0.0588041	-0.162771	-0.241551	0.31597	0.147372	0.0440467	-0.0809675	-0.0773291	0.594395	0.132633	-0.0857785	-0.182779	-0.0989167	0.307341	-0.126886	0.3491	0.48312	-0.218887	0.39275	-0.172135	-0.0282093	0.327883	-0.170168	-0.119473	-0.21503	0.390922	-0.14925	-0.109211	0.21017	0.461033	0.411466	0.229318	0.0769516	0.126767	0.299631	-0.199148	0.328895	0.253778	0.246627	0.153316	0.219828
	SvPIP2.4	0.97355	0.240499	-0.147906	1	-0.330285	0.605276	-0.00243034	0.139003	-0.204428	0.782473	-0.446892	0.928639	0.147475	0.724104	0.805723	-0.257382	-0.00174843	0.234708	-0.0992065	0.0570247	-0.31418	0.731307	0.318728	-0.369842	-0.530946	-0.187854	0.870009	0.823223	0.918002	-0.115432	-0.559622	-0.438292	0.56459	0.23738	-0.217266	-0.547774	-0.53501	-0.126571	0.227505	0.822196	0.14039	0.252765	0.288908	0.349991	0.217829
	SvPIP1.5	-0.373769	-0.74395	0.0588041	-0.330285	1	-0.771316	0.675702	0.0508916	0.890165	-0.695033	0.863096	-0.450598	0.0220079	-0.20863	-0.106305	-0.572435	-0.73733	0.136841	-0.504063	0.104207	0.476802	-0.684458	0.00215838	0.643131	-0.331504	0.366842	-0.354266	-0.122121	-0.432414	0.295942	0.226838	-0.17985	-0.0368733	0.459252	0.174179	0.83671	0.949171	0.610616	0.016402	-0.532503	0.0294605	-0.18701	0.0241692	-0.736713	-0.138961
	SvPIP2.1	0.589218	0.865886	-0.162771	0.605276	-0.771316	1	-0.370957	-0.352535	-0.55103	0.891231	-0.582429	0.647188	-0.236698	0.124022	0.481215	0.420014	0.745508	-0.348038	0.649642	-0.400724	-0.697157	0.891507	-0.124302	-0.281249	0.3184	-0.644146	0.40548	0.223538	0.798725	-0.549429	-0.029037	0.269138	-0.0415931	-0.386008	-0.523475	-0.90436	-0.85906	-0.650492	-0.264355	0.589816	-0.303263	-0.131668	-0.250875	0.434958	-0.205946
	SvPIP2.7	0.0327664	-0.420504	-0.241551	-0.00243034	0.675702	-0.370957	1	-0.375414	0.618958	-0.393559	0.800533	-0.00694647	-0.371019	-0.260901	0.210428	-0.379473	-0.397832	-0.257676	-0.140992	-0.37637	-0.125845	-0.152334	-0.393443	0.712258	-0.2839	-0.214225	-0.120336	0.0149211	0.0361657	-0.232198	0.294102	0.0647182	-0.242388	0.143388	-0.395199	0.256808	0.492691	0.106385	-0.4047	-0.144751	-0.413628	-0.555876	-0.349272	-0.820956	-0.501758
	SvPIP2.6	0.10253	-0.472784	0.31597	0.139003	0.0508916	-0.352535	-0.375414	1	0.00334711	-0.0131536	-0.436796	-0.0075065	0.834257	0.765645	-0.232946	-0.4701	-0.612036	0.970164	-0.787999	0.989365	0.798904	-0.393886	0.928114	-0.712764	-0.562091	0.913546	0.380166	0.525759	-0.187892	0.89825	-0.818957	-0.846289	0.853465	0.690333	0.923729	0.421586	0.127692	0.660266	0.980504	0.0248046	0.990404	0.957304	0.962056	0.578175	0.967429
	SvPIP2.8	-0.266712	-0.538502	0.147372	-0.204428	0.890165	-0.55103	0.618958	0.00334711	1	-0.513215	0.779226	-0.344803	0.0133751	-0.191563	-0.0457719	-0.5527	-0.629701	0.104271	-0.350905	0.0443809	0.371376	-0.559951	0.0417897	0.601837	-0.223026	0.279845	-0.364935	-0.0549531	-0.232452	0.236999	0.285023	-0.176038	-0.0271506	0.485187	0.0995461	0.691482	0.791686	0.533465	-0.0312224	-0.447914	-0.00258399	-0.218686	-0.0225053	-0.675037	-0.191546
	SvPIP2.3	0.763522	0.681171	0.0440467	0.782473	-0.695033	0.891231	-0.393559	-0.0131536	-0.513215	1	-0.688306	0.8028	0.0830173	0.465319	0.559102	0.117622	0.483883	0.0110168	0.341696	-0.068265	-0.425999	0.835661	0.231517	-0.491468	-0.0207876	-0.353226	0.648537	0.516461	0.831562	-0.244587	-0.390024	-0.0634579	0.309368	-0.0444778	-0.248601	-0.774379	-0.812003	-0.413456	0.0782571	0.650437	0.0285427	0.179689	0.0912112	0.586248	0.104998
	SvTIP4.4	-0.450925	-0.460826	-0.0809675	-0.446892	0.863096	-0.582429	0.800533	-0.436796	0.779226	-0.688306	1	-0.456433	-0.391643	-0.603207	-0.0733117	-0.26987	-0.362311	-0.355733	-0.0646815	-0.38419	0.0632641	-0.476775	-0.474566	0.925761	-0.00209431	-0.0987866	-0.563378	-0.41668	-0.376639	-0.164684	0.630934	0.276872	-0.490702	0.0508377	-0.268587	0.566848	0.796524	0.229912	-0.477587	-0.538075	-0.458421	-0.643291	-0.465345	-0.954946	-0.597608
	SvTIP4.1	0.962361	0.32701	-0.0773291	0.928639	-0.450598	0.647188	-0.00694647	-0.0075065	-0.344803	0.8028	-0.456433	1	0.0349368	0.601839	0.804095	-0.17152	0.166312	0.0690179	0.0546319	-0.106618	-0.471656	0.814525	0.128141	-0.328074	-0.417982	-0.343285	0.852814	0.670379	0.904776	-0.303629	-0.462941	-0.233243	0.403273	0.037181	-0.360402	-0.684944	-0.65289	-0.307765	0.0573559	0.851549	-0.0280288	0.121955	0.125108	0.333492	0.0909893
	SvTIP4.3	0.157912	-0.348654	0.594395	0.147475	0.0220079	-0.236698	-0.371019	0.834257	0.0133751	0.0830173	-0.391643	0.0349368	1	0.68813	-0.162025	-0.536785	-0.517743	0.859322	-0.671419	0.85555	0.754158	-0.307368	0.839812	-0.616525	-0.457939	0.732331	0.244697	0.304565	-0.114417	0.830867	-0.705224	-0.730078	0.776925	0.770144	0.808475	0.325732	0.0593494	0.34897	0.879424	0.0414906	0.843461	0.829478	0.835221	0.502702	0.81707
	SvTIP1.2	0.708345	-0.201252	0.132633	0.724104	-0.20863	0.124022	-0.260901	0.765645	-0.191563	0.465319	-0.603207	0.601839	0.68813	1	0.368503	-0.467173	-0.420736	0.80354	-0.624395	0.704833	0.328332	0.212572	0.796276	-0.744748	-0.748328	0.482425	0.829302	0.854017	0.441123	0.533307	-0.931969	-0.854577	0.944084	0.604902	0.480232	-0.0841451	-0.278634	0.309861	0.81305	0.597757	0.752694	0.821261	0.845848	0.624471	0.811994
	SvTIP2.2	0.806986	0.180959	-0.0857785	0.805723	-0.106305	0.481215	0.210428	-0.232946	-0.0457719	0.559102	-0.0733117	0.804095	-0.162025	0.368503	1	-0.0912008	0.0808381	-0.11854	0.059164	-0.301587	-0.491919	0.71093	-0.07727	0.0643018	-0.413124	-0.440873	0.634449	0.517317	0.78151	-0.409085	-0.180849	-0.119578	0.220798	0.048368	-0.528978	-0.474879	-0.320833	-0.219903	-0.155706	0.747632	-0.248366	-0.166998	-0.069369	-0.0768687	-0.187891
	SvTIP2.4	-0.233363	0.64982	-0.182779	-0.257382	-0.572435	0.420014	-0.379473	-0.4701	-0.5527	0.117622	-0.26987	-0.17152	-0.536785	-0.467173	-0.0912008	1	0.808714	-0.618608	0.750038	-0.467608	-0.530606	0.345838	-0.488796	-0.0520991	0.67983	-0.512948	-0.280018	-0.373245	-0.0378644	-0.487511	0.383825	0.63046	-0.569334	-0.768177	-0.381835	-0.489966	-0.443593	-0.52956	-0.492358	0.00635144	-0.440035	-0.334854	-0.515685	0.177686	-0.363828
	SvTIP2.1	0.0305356	0.916482	-0.0989167	-0.00174843	-0.73733	0.745508	-0.397832	-0.612036	-0.629701	0.483883	-0.362311	0.166312	-0.517743	-0.420736	0.0808381	0.808714	1	-0.701649	0.934186	-0.625834	-0.725722	0.644072	-0.502666	-0.0276049	0.745573	-0.728958	-0.120371	-0.329647	0.282145	-0.703156	0.394294	0.753435	-0.574825	-0.79019	-0.578413	-0.771601	-0.705528	-0.752064	-0.59435	0.144552	-0.573783	-0.426055	-0.628381	0.242253	-0.487673
	SvTIP4.2	0.189891	-0.537577	0.307341	0.234708	0.136841	-0.348038	-0.257676	0.970164	0.104271	0.0110168	-0.355733	0.0690179	0.859322	0.80354	-0.11854	-0.618608	-0.701649	1	-0.852178	0.956503	0.787942	-0.376781	0.933912	-0.634606	-0.64499	0.88245	0.430998	0.571432	-0.109266	0.871453	-0.821176	-0.91041	0.907734	0.792815	0.865753	0.424346	0.16257	0.657606	0.968862	0.0958792	0.955116	0.909253	0.964977	0.466386	0.923383
	SvTIP1.1	-0.0777905	0.874	-0.126886	-0.0992065	-0.504063	0.649642	-0.140992	-0.787999	-0.350905	0.341696	-0.0646815	0.0546319	-0.671419	-0.624395	0.059164	0.750038	0.934186	-0.852178	1	-0.786004	-0.758785	0.546065	-0.652294	0.256643	0.77512	-0.813671	-0.320119	-0.429907	0.246654	-0.777635	0.622765	0.844006	-0.756144	-0.782131	-0.705855	-0.65394	-0.510603	-0.726803	-0.782356	-0.0195747	-0.748066	-0.65635	-0.819343	-0.0412255	-0.713628
	SvNIP2.2	0.0119042	-0.490351	0.3491	0.0570247	0.104207	-0.400724	-0.37637	0.989365	0.0443809	-0.068265	-0.38419	-0.106618	0.85555	0.704833	-0.301587	-0.467608	-0.625834	0.956503	-0.786004	1	0.857846	-0.465032	0.92324	-0.668803	-0.524409	0.933624	0.277037	0.453127	-0.265631	0.945463	-0.773143	-0.823057	0.817433	0.721483	0.95876	0.497746	0.201899	0.675264	0.979578	-0.077048	0.992911	0.938881	0.951107	0.538314	0.950443
	SvNIP2.1	-0.35178	-0.662793	0.48312	-0.31418	0.476802	-0.697157	-0.125845	0.798904	0.371376	-0.425999	0.0632641	-0.471656	0.754158	0.328332	-0.491919	-0.530606	-0.725722	0.787942	-0.758785	0.857846	1	-0.779984	0.734039	-0.246004	-0.381528	0.926854	-0.144001	0.100808	-0.587874	0.920343	-0.405091	-0.605603	0.534673	0.762137	0.925837	0.818054	0.594388	0.780644	0.768032	-0.469703	0.808905	0.645636	0.72302	0.124254	0.668669
	SvNIP1.1	0.759214	0.735141	-0.218887	0.731307	-0.684458	0.891507	-0.152334	-0.393886	-0.559951	0.835661	-0.476775	0.814525	-0.307368	0.212572	0.71093	0.345838	0.644072	-0.376781	0.546065	-0.465032	-0.779984	1	-0.220003	-0.192634	0.0448969	-0.701285	0.554081	0.362818	0.861279	-0.624755	-0.0845041	0.228065	-0.0398327	-0.394709	-0.642517	-0.920898	-0.830668	-0.638682	-0.31917	0.747656	-0.379729	-0.189284	-0.287342	0.31373	-0.250027
	SvNIP1.3	0.2486	-0.267906	0.39275	0.318728	0.00215838	-0.124302	-0.393443	0.928114	0.0417897	0.231517	-0.474566	0.128141	0.839812	0.796276	-0.07727	-0.488796	-0.502666	0.933912	-0.652294	0.92324	0.734039	-0.220003	1	-0.690066	-0.524423	0.801319	0.424639	0.625666	0.0253102	0.826377	-0.805572	-0.825733	0.877939	0.764878	0.83193	0.297146	0.0235657	0.6068	0.941667	0.069665	0.947932	0.901115	0.911597	0.59767	0.880385
	SvNIP3.1	-0.372557	-0.152049	-0.172135	-0.369842	0.643131	-0.281249	0.712258	-0.712764	0.601837	-0.491468	0.925761	-0.328074	-0.616525	-0.744748	0.0643018	-0.0520991	-0.0276049	-0.634606	0.256643	-0.668803	-0.246004	-0.192634	-0.690066	1	0.219055	-0.419619	-0.558693	-0.508365	-0.196385	-0.488521	0.814906	0.54973	-0.687885	-0.218771	-0.557532	0.277512	0.563953	-0.0309619	-0.732557	-0.416732	-0.720848	-0.854152	-0.716627	-0.942079	-0.829525
	SvSIP1.2	-0.525055	0.583172	-0.0282093	-0.530946	-0.331504	0.3184	-0.2839	-0.562091	-0.223026	-0.0207876	-0.00209431	-0.417982	-0.457939	-0.748328	-0.413124	0.67983	0.745573	-0.64499	0.77512	-0.524409	-0.381528	0.0448969	-0.524423	0.219055	1	-0.449154	-0.589644	-0.736276	-0.226769	-0.48132	0.65192	0.815967	-0.71443	-0.668301	-0.329466	-0.281972	-0.22369	-0.509263	-0.579713	-0.373237	-0.519672	-0.491333	-0.633098	-0.039472	-0.526472
	SvSIP1.1	-0.239468	-0.64798	0.327883	-0.187854	0.366842	-0.644146	-0.214225	0.913546	0.279845	-0.353226	-0.0987866	-0.343285	0.732331	0.482425	-0.440873	-0.512948	-0.728958	0.88245	-0.813671	0.933624	0.926854	-0.701285	0.801319	-0.419619	-0.449154	1	0.058933	0.269385	-0.499642	0.929842	-0.563264	-0.714499	0.637216	0.672313	0.959146	0.721923	0.468782	0.80763	0.861859	-0.317848	0.897539	0.793053	0.822595	0.294043	0.815257
	SvSIP2.1	0.874174	0.0101713	-0.170168	0.870009	-0.354266	0.40548	-0.120336	0.380166	-0.364935	0.648537	-0.563378	0.852814	0.244697	0.829302	0.634449	-0.280018	-0.120371	0.430998	-0.320119	0.277037	-0.144001	0.554081	0.424639	-0.558693	-0.589644	0.058933	1	0.826846	0.700505	0.0329478	-0.746765	-0.52618	0.699254	0.217734	0.015236	-0.430862	-0.486744	0.0412394	0.42416	0.813152	0.348256	0.477496	0.502618	0.500422	0.464418
	SWEET1a	0.765932	-0.0816523	-0.119473	0.823223	-0.122121	0.223538	0.0149211	0.525759	-0.0549531	0.516461	-0.41668	0.670379	0.304565	0.854017	0.517317	-0.373245	-0.329647	0.571432	-0.429907	0.453127	0.100808	0.362818	0.625666	-0.508365	-0.736276	0.269385	0.826846	1	0.599664	0.295801	-0.760437	-0.716056	0.756965	0.479523	0.206652	-0.165669	-0.261118	0.354634	0.547488	0.577266	0.52076	0.54275	0.598295	0.412106	0.532666
	SWEET6	0.909005	0.498399	-0.21503	0.918002	-0.432414	0.798725	0.0361657	-0.187892	-0.232452	0.831562	-0.376639	0.904776	-0.114417	0.441123	0.78151	-0.0378644	0.282145	-0.109266	0.246654	-0.265631	-0.587874	0.861279	0.0253102	-0.196385	-0.226769	-0.499642	0.700505	0.599664	1	-0.409919	-0.266811	-0.113374	0.259741	-0.0315015	-0.499672	-0.732101	-0.642424	-0.394041	-0.0972865	0.770811	-0.171926	-0.041922	-0.0395027	0.252499	-0.0901864
	SWEET2b	-0.164809	-0.567113	0.390922	-0.115432	0.295942	-0.549429	-0.232198	0.89825	0.236999	-0.244587	-0.164684	-0.303629	0.830867	0.533307	-0.409085	-0.487511	-0.703156	0.871453	-0.777635	0.945463	0.920343	-0.624755	0.826377	-0.488521	-0.48132	0.929842	0.0329478	0.295801	-0.409919	1	-0.621268	-0.769182	0.681192	0.771356	0.95207	0.664249	0.400294	0.674533	0.895074	-0.2802	0.913716	0.8141	0.851066	0.342354	0.834041
	SWEET11a	-0.548071	0.224673	-0.14925	-0.559622	0.226838	-0.029037	0.294102	-0.818957	0.285023	-0.390024	0.630934	-0.462941	-0.705224	-0.931969	-0.180849	0.383825	0.394294	-0.821176	0.622765	-0.773143	-0.405091	-0.0845041	-0.805572	0.814906	0.65192	-0.563264	-0.746765	-0.760437	-0.266811	-0.621268	1	0.821774	-0.907534	-0.565366	-0.590271	0.0238302	0.248599	-0.30152	-0.855626	-0.418487	-0.809769	-0.864399	-0.871532	-0.671723	-0.869633
	SWEET15	-0.378225	0.532622	-0.109211	-0.438292	-0.17985	0.269138	0.0647182	-0.846289	-0.176038	-0.0634579	0.276872	-0.233243	-0.730078	-0.854577	-0.119578	0.63046	0.753435	-0.91041	0.844006	-0.823057	-0.605603	0.228065	-0.825733	0.54973	0.815967	-0.714499	-0.52618	-0.716056	-0.113374	-0.769182	0.821774	1	-0.915682	-0.792499	-0.66524	-0.333156	-0.148046	-0.570658	-0.874022	-0.275428	-0.830109	-0.800493	-0.900449	-0.340688	-0.82791
	SWEET4a	0.524025	-0.381729	0.21017	0.56459	-0.0368733	-0.0415931	-0.242388	0.853465	-0.0271506	0.309368	-0.490702	0.403273	0.776925	0.944084	0.220798	-0.569334	-0.574825	0.907734	-0.756144	0.817433	0.534673	-0.0398327	0.877939	-0.687885	-0.71443	0.637216	0.699254	0.756965	0.259741	0.681192	-0.907534	-0.915682	1	0.76283	0.633543	0.145518	-0.064987	0.479974	0.9	0.41933	0.852744	0.850371	0.943145	0.526737	0.860239
	SWEET4c	0.197102	-0.590909	0.461033	0.23738	0.459252	-0.386008	0.143388	0.690333	0.485187	-0.0444778	0.0508377	0.037181	0.770144	0.604902	0.048368	-0.768177	-0.79019	0.792815	-0.782131	0.721483	0.762137	-0.394709	0.764878	-0.218771	-0.668301	0.672313	0.217734	0.479523	-0.0315015	0.771356	-0.565366	-0.792499	0.76283	1	0.639307	0.549338	0.405627	0.627444	0.728023	-0.0382865	0.7102	0.553978	0.7428	0.0351879	0.573444
	SWEET13b	-0.258273	-0.496419	0.411466	-0.217266	0.174179	-0.523475	-0.395199	0.923729	0.0995461	-0.248601	-0.268587	-0.360402	0.808475	0.480232	-0.528978	-0.381835	-0.578413	0.865753	-0.705855	0.95876	0.925837	-0.642517	0.83193	-0.557532	-0.329466	0.959146	0.015236	0.206652	-0.499672	0.95207	-0.590271	-0.66524	0.633543	0.639307	1	0.619711	0.322127	0.680259	0.89195	-0.32118	0.931466	0.848011	0.837437	0.451347	0.860557
	SWEET13a	-0.600591	-0.806851	0.229318	-0.547774	0.83671	-0.90436	0.256808	0.421586	0.691482	-0.774379	0.566848	-0.684944	0.325732	-0.0841451	-0.474879	-0.489966	-0.771601	0.424346	-0.65394	0.497746	0.818054	-0.920898	0.297146	0.277512	-0.281972	0.721923	-0.430862	-0.165669	-0.732101	0.664249	0.0238302	-0.333156	0.145518	0.549338	0.619711	1	0.938368	0.79091	0.370519	-0.680864	0.41804	0.201752	0.35015	-0.382447	0.25639
	SWEET3a	-0.58468	-0.772438	0.0769516	-0.53501	0.949171	-0.85906	0.492691	0.127692	0.791686	-0.812003	0.796524	-0.65289	0.0593494	-0.278634	-0.320833	-0.443593	-0.705528	0.16257	-0.510603	0.201899	0.594388	-0.830668	0.0235657	0.563953	-0.22369	0.468782	-0.486744	-0.261118	-0.642424	0.400294	0.248599	-0.148046	-0.064987	0.405627	0.322127	0.938368	1	0.666867	0.0850251	-0.66614	0.118675	-0.103149	0.0843199	-0.649386	-0.045026
	SWEET14a	-0.219606	-0.696895	0.126767	-0.126571	0.610616	-0.650492	0.106385	0.660266	0.533465	-0.413456	0.229912	-0.307765	0.34897	0.309861	-0.219903	-0.52956	-0.752064	0.657606	-0.726803	0.675264	0.780644	-0.638682	0.6068	-0.0309619	-0.509263	0.80763	0.0412394	0.354634	-0.394041	0.674533	-0.30152	-0.570658	0.479974	0.627444	0.680259	0.79091	0.666867	1	0.587812	-0.343146	0.653031	0.460313	0.600999	-0.0657765	0.497006
	SWEET16	0.178988	-0.429002	0.299631	0.227505	0.016402	-0.264355	-0.4047	0.980504	-0.0312224	0.0782571	-0.477587	0.0573559	0.879424	0.81305	-0.155706	-0.492358	-0.59435	0.968862	-0.782356	0.979578	0.768032	-0.31917	0.941667	-0.732557	-0.579713	0.861859	0.42416	0.547488	-0.0972865	0.895074	-0.855626	-0.874022	0.9	0.728023	0.89195	0.370519	0.0850251	0.587812	1	0.0871481	0.985958	0.967349	0.983534	0.603133	0.97354
	SUT2	0.863794	0.220631	-0.199148	0.822196	-0.532503	0.589816	-0.144751	0.0248046	-0.447914	0.650437	-0.538075	0.851549	0.0414906	0.597757	0.747632	0.00635144	0.144552	0.0958792	-0.0195747	-0.077048	-0.469703	0.747656	0.069665	-0.416732	-0.373237	-0.317848	0.813152	0.577266	0.770811	-0.2802	-0.418487	-0.275428	0.41933	-0.0382865	-0.32118	-0.680864	-0.66614	-0.343146	0.0871481	1	-0.00928426	0.180075	0.181325	0.360519	0.16346
	SUT5	0.0898416	-0.419279	0.328895	0.14039	0.0294605	-0.303263	-0.413628	0.990404	-0.00258399	0.0285427	-0.458421	-0.0280288	0.843461	0.752694	-0.248366	-0.440035	-0.573783	0.955116	-0.748066	0.992911	0.808905	-0.379729	0.947932	-0.720848	-0.519672	0.897539	0.348256	0.52076	-0.171926	0.913716	-0.809769	-0.830109	0.852744	0.7102	0.931466	0.41804	0.118675	0.653031	0.985958	-0.00928426	1	0.95595	0.963486	0.601427	0.961908
	SUT4	0.219111	-0.267807	0.253778	0.252765	-0.18701	-0.131668	-0.555876	0.957304	-0.218686	0.179689	-0.643291	0.121955	0.829478	0.821261	-0.166998	-0.334854	-0.426055	0.909253	-0.65635	0.938881	0.645636	-0.189284	0.901115	-0.854152	-0.491333	0.793053	0.477496	0.54275	-0.041922	0.8141	-0.864399	-0.800493	0.850371	0.553978	0.848011	0.201752	-0.103149	0.460313	0.967349	0.180075	0.95595	1	0.940217	0.763385	0.991138
	SUT1	0.243152	-0.485678	0.246627	0.288908	0.0241692	-0.250875	-0.349272	0.962056	-0.0225053	0.0912112	-0.465345	0.125108	0.835221	0.845848	-0.069369	-0.515685	-0.628381	0.964977	-0.819343	0.951107	0.72302	-0.287342	0.911597	-0.716627	-0.633098	0.822595	0.502618	0.598295	-0.0395027	0.851066	-0.871532	-0.900449	0.943145	0.7428	0.837437	0.35015	0.0843199	0.600999	0.983534	0.181325	0.963486	0.940217	1	0.559305	0.960215
	TMT1	0.346199	0.373882	0.153316	0.349991	-0.736713	0.434958	-0.820956	0.578175	-0.675037	0.586248	-0.954946	0.333492	0.502702	0.624471	-0.0768687	0.177686	0.242253	0.466386	-0.0412255	0.538314	0.124254	0.31373	0.59767	-0.942079	-0.039472	0.294043	0.500422	0.412106	0.252499	0.342354	-0.671723	-0.340688	0.526737	0.0351879	0.451347	-0.382447	-0.649386	-0.0657765	0.603133	0.360519	0.601427	0.763385	0.559305	1	0.708627
	TMT2	0.185169	-0.355345	0.219828	0.217829	-0.138961	-0.205946	-0.501758	0.967429	-0.191546	0.104998	-0.597608	0.0909893	0.81707	0.811994	-0.187891	-0.363828	-0.487673	0.923383	-0.713628	0.950443	0.668669	-0.250027	0.880385	-0.829525	-0.526472	0.815257	0.464418	0.532666	-0.0901864	0.834041	-0.869633	-0.82791	0.860239	0.573444	0.860557	0.25639	-0.045026	0.497006	0.97354	0.16346	0.961908	0.991138	0.960215	0.708627	1
Sig. (1-tailed)	SvPIP2.5		0.189194	0.400142	1.13226e-10	0.0769189	0.00815776	0.452057	0.352771	0.159006	0.000288855	0.0398	1.29877e-09	0.279578	0.00106653	7.89663e-05	0.192195	0.455309	0.240591	0.387303	0.48255	0.0907479	0.000323697	0.176593	0.0776417	0.0183811	0.185856	4.77004e-06	0.00027075	5.42935e-07	0.270946	0.0139756	0.0743005	0.0186001	0.232182	0.167069	0.00694422	0.00868563	0.206903	0.25358	8.07228e-06	0.370366	0.207442	0.182087	0.0945023	0.246177
	SvPIP1.1	0.189194		0.431116	0.184797	0.00047609	7.28567e-06	0.0524223	0.0321985	0.0156965	0.00183471	0.0362118	0.108178	0.0928385	0.227409	0.251209	0.00321764	3.0403e-07	0.0158709	4.81393e-06	0.0269069	0.00256968	0.000587918	0.157884	0.287009	0.00886673	0.00331922	0.485089	0.381853	0.0247107	0.0109834	0.201418	0.016831	0.0722844	0.00796754	0.0252381	7.93225e-05	0.000226485	0.00134974	0.0486455	0.205786	0.052983	0.157977	0.0282466	0.0768517	0.088402
	SvPIP1.2	0.400142	0.431116		0.292308	0.414368	0.273484	0.18372	0.11659	0.292994	0.435664	0.382818	0.387956	0.00758644	0.312183	0.376053	0.249027	0.357755	0.123445	0.319794	0.0925379	0.0290005	0.207687	0.0661878	0.261909	0.458702	0.10753	0.264321	0.329712	0.211922	0.0671734	0.290585	0.343615	0.21732	0.0361392	0.0566606	0.19646	0.38849	0.319953	0.129775	0.229823	0.106781	0.171457	0.178572	0.285395	0.206661
	SvPIP2.4	1.13226e-10	0.184797	0.292308		0.105759	0.00648748	0.496436	0.303831	0.22379	0.000170014	0.0413328	1.04472e-07	0.292862	0.000757428	8.23592e-05	0.167933	0.497436	0.190789	0.357354	0.416925	0.117992	0.000642874	0.114451	0.0792773	0.0171654	0.242994	5.92256e-06	4.46965e-05	2.68457e-07	0.335163	0.0120948	0.044742	0.0113485	0.188012	0.209461	0.0140268	0.0163629	0.320213	0.198387	4.64113e-05	0.302023	0.172456	0.138907	0.0919403	0.208845
	SvPIP1.5	0.0769189	0.00047609	0.414368	0.105759		0.000233655	0.00203297	0.425762	1.92499e-06	0.00140106	8.35037e-06	0.0399226	0.467761	0.219046	0.347588	0.0102429	0.000558308	0.306657	0.023247	0.350466	0.0309259	0.00172326	0.496835	0.00359918	0.104868	0.0811108	0.0891075	0.326156	0.0471845	0.132874	0.199098	0.252542	0.446079	0.036766	0.259411	2.66382e-05	1.02687e-08	0.00599599	0.475963	0.0168545	0.456877	0.243992	0.464602	0.000566526	0.303886
	SvPIP2.1	0.00815776	7.28567e-06	0.273484	0.00648748	0.000233655		0.0786023	0.0902478	0.0134739	1.80329e-06	0.00895711	0.00336371	0.188718	0.323613	0.0295715	0.0526458	0.000458258	0.0932538	0.00322737	0.0620028	0.00134264	1.77281e-06	0.323238	0.14566	0.114704	0.00353908	0.0595963	0.20264	0.000103424	0.0137436	0.457495	0.156731	0.439222	0.0698738	0.018718	7.59623e-07	1.01195e-05	0.00318116	0.161235	0.00809004	0.126769	0.313457	0.174326	0.0461161	0.22207
	SvPIP2.7	0.452057	0.0524223	0.18372	0.496436	0.00203297	0.0786023		0.0759448	0.00528719	0.0657543	9.75962e-05	0.489815	0.0785654	0.164533	0.217032	0.0735782	0.0634989	0.167648	0.301241	0.0753833	0.32118	0.286645	0.0658162	0.000981627	0.143301	0.212811	0.328551	0.478131	0.447108	0.193419	0.134436	0.405893	0.182866	0.298132	0.0648822	0.168492	0.0262541	0.347479	0.0599866	0.296371	0.0556259	0.0126821	0.0924227	4.85551e-05	0.0238345
	SvPIP2.6	0.352771	0.0321985	0.11659	0.303831	0.425762	0.0902478	0.0759448		0.495092	0.48072	0.0453547	0.488994	2.93662e-05	0.000272852	0.192633	0.0330696	0.00587032	2.60793e-10	0.000144257	2.00585e-13	0.000102836	0.0655799	1.09814e-07	0.000971055	0.0117194	3.84132e-07	0.0731795	0.0182326	0.242949	1.15245e-06	5.21839e-05	1.79216e-05	1.30841e-05	0.00153764	1.64246e-07	0.05193	0.318724	0.00268693	1.36317e-11	0.463674	9.79151e-14	3.09682e-09	1.37305e-09	0.00948807	4.78397e-10
	SvPIP2.8	0.159006	0.0156965	0.292994	0.22379	1.92499e-06	0.0134739	0.00528719	0.495092		0.0210199	0.00018684	0.095457	0.480395	0.238629	0.433165	0.013197	0.00447353	0.350378	0.0913302	0.43518	0.0783504	0.0120443	0.438937	0.00682038	0.203192	0.146919	0.0822919	0.419906	0.193152	0.188406	0.142308	0.25715	0.460248	0.0283902	0.356885	0.00150329	0.000128939	0.0166646	0.454308	0.0409405	0.496211	0.207906	0.467034	0.00205822	0.238649
	SvPIP2.3	0.000288855	0.00183471	0.435664	0.000170014	0.00140106	1.80329e-06	0.0657543	0.48072	0.0210199		0.00159975	9.06748e-05	0.379932	0.0346634	0.0121751	0.332205	0.0287741	0.48385	0.0976045	0.400829	0.0499572	2.77774e-05	0.194135	0.0265937	0.469545	0.0897914	0.00328821	0.0202698	3.26274e-05	0.180631	0.0676616	0.407696	0.121812	0.435039	0.176591	0.000214497	6.66139e-05	0.0557075	0.386644	0.00318417	0.458216	0.252736	0.368454	0.00850029	0.349379
	SvTIP4.4	0.0398	0.0362118	0.382818	0.0413328	8.35037e-06	0.00895711	9.75962e-05	0.0453547	0.00018684	0.00159975		0.0377736	0.0667832	0.00668615	0.393649	0.156049	0.0839345	0.0881494	0.405946	0.0708915	0.407973	0.0309345	0.0316294	1.36711e-07	0.496929	0.357935	0.0115272	0.0541871	0.0752252	0.271101	0.00438689	0.149606	0.0268081	0.42584	0.157247	0.0110213	0.000110907	0.195831	0.0306818	0.0157769	0.0370607	0.00358966	0.0346548	4.48372e-09	0.00724785
	SvTIP4.1	1.29877e-09	0.108178	0.387956	1.04472e-07	0.0399226	0.00336371	0.489815	0.488994	0.095457	9.06748e-05	0.0377736		0.448897	0.00682013	8.69085e-05	0.262661	0.269081	0.399756	0.420369	0.34716	0.0325625	6.1039e-05	0.318126	0.107389	0.0535815	0.0965022	1.34721e-05	0.00224213	7.37624e-07	0.126468	0.0354767	0.192321	0.0607051	0.445632	0.0851433	0.00170725	0.00305369	0.123102	0.416449	1.42533e-05	0.458966	0.326378	0.322164	0.103425	0.368764
	SvTIP4.3	0.279578	0.0928385	0.00758644	0.292862	0.467761	0.188718	0.0785654	2.93662e-05	0.480395	0.379932	0.0667832	0.448897		0.00160523	0.274416	0.0160215	0.0199793	9.99573e-06	0.00219998	1.19044e-05	0.000368919	0.123422	2.34951e-05	0.00548677	0.0372329	0.000627796	0.18052	0.125701	0.336536	3.35164e-05	0.00113844	0.000661343	0.000199575	0.000241354	7.51169e-05	0.109131	0.413585	0.0926258	3.59113e-06	0.439371	2.02008e-05	3.53529e-05	2.82671e-05	0.0235925	5.58136e-05
	SvTIP1.2	0.00106653	0.227409	0.312183	0.000757428	0.219046	0.323613	0.164533	0.000272852	0.238629	0.0346634	0.00668615	0.00682013	0.00160523		0.0800922	0.0340388	0.0523166	8.85067e-05	0.00486203	0.00114772	0.107198	0.214644	0.000111778	0.000466888	0.00042737	0.0292079	3.55908e-05	1.27625e-05	0.0435983	0.0166957	7.54465e-08	1.24429e-05	1.97509e-08	0.00652309	0.0298695	0.378346	0.14801	0.121417	6.42501e-05	0.00723245	0.000382936	4.80207e-05	1.82621e-05	0.00485628	6.66345e-05
	SvTIP2.2	7.89663e-05	0.251209	0.376053	8.23592e-05	0.347588	0.0295715	0.217032	0.192633	0.433165	0.0121751	0.393649	8.69085e-05	0.274416	0.0800922		0.368469	0.383	0.330967	0.413851	0.128151	0.026468	0.00100981	0.388039	0.406489	0.0558656	0.0436984	0.00414711	0.0200754	0.000174866	0.0578162	0.251341	0.329569	0.205605	0.429408	0.0175645	0.0315302	0.112835	0.206579	0.282364	0.000434831	0.176826	0.268231	0.399256	0.388607	0.24295
	SvTIP2.4	0.192195	0.00321764	0.249027	0.167933	0.0102429	0.0526458	0.0735782	0.0330696	0.013197	0.332205	0.156049	0.262661	0.0160215	0.0340388	0.368469		7.45139e-05	0.00531559	0.00040949	0.0338936	0.017234	0.0947485	0.0273474	0.42402	0.00188183	0.0210826	0.146764	0.0772305	0.444638	0.0277154	0.0710969	0.00442005	0.0106695	0.000254735	0.0722241	0.0270156	0.0426175	0.0174458	0.0263462	0.490688	0.0440354	0.102443	0.0204474	0.255153	0.0829821
	SvTIP2.1	0.455309	3.0403e-07	0.357755	0.497436	0.000558308	0.000458258	0.0634989	0.00587032	0.00447353	0.0287741	0.0839345	0.269081	0.0199793	0.0523166	0.383	7.45139e-05		0.00122558	6.0189e-08	0.00475414	0.000730353	0.00354344	0.0236017	0.459584	0.000457521	0.000678564	0.328504	0.106228	0.14486	0.0011882	0.0653624	0.000375784	0.00992324	0.000134985	0.00945778	0.000231814	0.00113126	0.000389108	0.00759125	0.296627	0.0100616	0.0499326	0.00456775	0.183003	0.0276688
	SvTIP4.2	0.240591	0.0158709	0.123445	0.190789	0.306657	0.0932538	0.167648	2.60793e-10	0.350378	0.48385	0.0881494	0.399756	9.99573e-06	8.85067e-05	0.330967	0.00531559	0.00122558		1.38599e-05	3.51986e-09	0.000144508	0.0751425	6.19171e-08	0.00413666	0.00348975	3.031e-06	0.0477868	0.0103794	0.34354	5.49911e-06	4.81692e-05	4.8878e-07	5.96236e-07	0.00012453	7.33363e-06	0.0506897	0.273735	0.00281487	3.50413e-10	0.361961	4.36858e-09	5.33024e-07	7.89927e-10	0.0343031	1.69382e-07
	SvTIP1.1	0.387303	4.81393e-06	0.319794	0.357354	0.023247	0.00322737	0.301241	0.000144257	0.0913302	0.0976045	0.405946	0.420369	0.00219998	0.00486203	0.413851	0.00040949	6.0189e-08	1.38599e-05		0.000153153	0.000327347	0.0143238	0.00308497	0.168653	0.000210062	6.2882e-05	0.113382	0.0482548	0.178544	0.00019557	0.00498653	1.97438e-05	0.000350574	0.000171721	0.00112358	0.0029992	0.0216385	0.000712695	0.000170593	0.471319	0.000430163	0.00287695	5.14656e-05	0.439756	0.000953245
	SvNIP2.2	0.48255	0.0269069	0.0925379	0.416925	0.350466	0.0620028	0.0753833	2.00585e-13	0.43518	0.400829	0.0708915	0.34716	1.19044e-05	0.00114772	0.128151	0.0338936	0.00475414	3.51986e-09	0.000153153		1.07096e-05	0.0347608	1.71541e-07	0.00230726	0.0185183	6.37779e-08	0.149456	0.0389808	0.160027	1.66449e-08	0.000222068	4.4971e-05	5.50993e-05	0.000803021	2.43862e-09	0.0248837	0.22667	0.00204959	1.88195e-11	0.388353	1.18391e-14	3.63084e-08	7.86579e-09	0.0157318	8.62896e-09
	SvNIP2.1	0.0907479	0.00256968	0.0290005	0.117992	0.0309259	0.00134264	0.32118	0.000102836	0.0783504	0.0499572	0.407973	0.0325625	0.000368919	0.107198	0.026468	0.017234	0.000730353	0.000144508	0.000327347	1.07096e-05		0.00018279	0.000603302	0.179199	0.0723993	1.2359e-07	0.29734	0.355143	0.00831137	2.20588e-07	0.0597909	0.00645653	0.0164283	0.000299698	1.35764e-07	5.38947e-05	0.00758718	0.000179328	0.000255741	0.0331998	7.40348e-05	0.00345232	0.000776032	0.323303	0.00231289
	SvNIP1.1	0.000323697	0.000587918	0.207687	0.000642874	0.00172326	1.77281e-06	0.286645	0.0655799	0.0120443	2.77774e-05	0.0309345	6.1039e-05	0.123422	0.214644	0.00100981	0.0947485	0.00354344	0.0751425	0.0143238	0.0347608	0.00018279		0.20647	0.237375	0.434432	0.00123474	0.0129711	0.0836156	9.11147e-06	0.00483485	0.377842	0.197791	0.441778	0.0651421	0.00363595	2.10359e-07	3.37743e-05	0.00387225	0.114111	0.000434573	0.0734305	0.241306	0.140272	0.118346	0.175169
	SvNIP1.3	0.176593	0.157884	0.0661878	0.114451	0.496835	0.323238	0.0658162	1.09814e-07	0.438937	0.194135	0.0316294	0.318126	2.34951e-05	0.000111778	0.388039	0.0273474	0.0236017	6.19171e-08	0.00308497	1.71541e-07	0.000603302	0.20647		0.0015457	0.0185154	9.51473e-05	0.0505595	0.00476662	0.462935	3.97565e-05	8.27711e-05	4.07274e-05	3.89644e-06	0.00027855	3.21651e-05	0.131858	0.465484	0.00634415	2.63893e-08	0.398834	1.21143e-08	9.51024e-07	4.46657e-07	0.00724148	3.40454e-06
	SvNIP3.1	0.0776417	0.287009	0.261909	0.0792773	0.00359918	0.14566	0.000981627	0.000971055	0.00682038	0.0265937	1.36711e-07	0.107389	0.00548677	0.000466888	0.406489	0.42402	0.459584	0.00413666	0.168653	0.00230726	0.179199	0.237375	0.0015457		0.207504	0.0528273	0.0122385	0.0221793	0.233012	0.0274259	6.02322e-05	0.0136927	0.0016129	0.207814	0.0124199	0.149025	0.0114422	0.454687	0.000624509	0.0541629	0.000814412	1.26848e-05	0.000893415	2.51393e-08	3.52888e-05
	SvSIP1.2	0.0183811	0.00886673	0.458702	0.0171654	0.104868	0.114704	0.143301	0.0117194	0.203192	0.469545	0.496929	0.0535815	0.0372329	0.00042737	0.0558656	0.00188183	0.000457521	0.00348975	0.000210062	0.0185183	0.0723993	0.434432	0.0185154	0.207504		0.0404678	0.00810948	0.000572405	0.199173	0.0295398	0.00310478	5.80307e-05	0.000936938	0.00232831	0.106361	0.145014	0.202476	0.021961	0.00929335	0.0772352	0.0195478	0.0266315	0.00423802	0.442302	0.018083
	SvSIP1.1	0.185856	0.00331922	0.10753	0.242994	0.0811108	0.00353908	0.212811	3.84132e-07	0.146919	0.0897914	0.357935	0.0965022	0.000627796	0.0292079	0.0436984	0.0210826	0.000678564	3.031e-06	6.2882e-05	6.37779e-08	1.2359e-07	0.00123474	9.51473e-05	0.0528273	0.0404678		0.414183	0.156501	0.0243837	9.30512e-08	0.0115443	0.00093553	0.00396574	0.00216424	2.2856e-09	0.000795222	0.0335033	7.728e-05	8.8625e-06	0.115131	1.20763e-06	0.000123615	4.57385e-05	0.134487	5.94951e-05
	SvSIP2.1	4.77004e-06	0.485089	0.264321	5.92256e-06	0.0891075	0.0595963	0.328551	0.0731795	0.0822919	0.00328821	0.0115272	1.34721e-05	0.18052	3.55908e-05	0.00414711	0.146764	0.328504	0.0477868	0.113382	0.149456	0.29734	0.0129711	0.0505595	0.0122385	0.00810948	0.414183		3.90634e-05	0.00125458	0.451793	0.000444274	0.0181442	0.00128692	0.208948	0.47767	0.0478449	0.0279366	0.439735	0.0507728	6.40229e-05	0.0931067	0.0307101	0.023614	0.0241801	0.0349699
	SWEET1a	0.00027075	0.381853	0.329712	4.46965e-05	0.326156	0.20264	0.478131	0.0182326	0.419906	0.0202698	0.0541871	0.00224213	0.125701	1.27625e-05	0.0200754	0.0772305	0.106228	0.0103794	0.0482548	0.0389808	0.355143	0.0836156	0.00476662	0.0221793	0.000572405	0.156501	3.90634e-05		0.00703752	0.132994	0.00031347	0.000904561	0.000343213	0.0300856	0.221273	0.269878	0.164325	0.0888665	0.0140761	0.00960467	0.0193078	0.0149137	0.00717697	0.0563532	0.0168222
	SWEET6	5.42935e-07	0.0247107	0.211922	2.68457e-07	0.0471845	0.000103424	0.447108	0.242949	0.193152	3.26274e-05	0.0752252	7.37624e-07	0.336536	0.0435983	0.000174866	0.444638	0.14486	0.34354	0.178544	0.160027	0.00831137	9.11147e-06	0.462935	0.233012	0.199173	0.0243837	0.00125458	0.00703752		0.0574097	0.158913	0.337951	0.16565	0.453901	0.0243758	0.000631151	0.00364152	0.0654973	0.36001	0.000236949	0.262164	0.438745	0.442257	0.172718	0.369884
	SWEET2b	0.270946	0.0109834	0.0671734	0.335163	0.132874	0.0137436	0.193419	1.15245e-06	0.188406	0.180631	0.271101	0.126468	3.35164e-05	0.0166957	0.0578162	0.0277154	0.0011882	5.49911e-06	0.00019557	1.66449e-08	2.20588e-07	0.00483485	3.97565e-05	0.0274259	0.0295398	9.30512e-08	0.451793	0.132994	0.0574097		0.00510314	0.00024782	0.00183398	0.000233397	6.86109e-09	0.00250402	0.0622238	0.00207752	1.41673e-06	0.1466	3.79053e-07	6.19505e-05	1.45611e-05	0.0971469	2.96172e-05
	SWEET11a	0.0139756	0.201418	0.290585	0.0120948	0.199098	0.457495	0.134436	5.21839e-05	0.142308	0.0676616	0.00438689	0.0354767	0.00113844	7.54465e-08	0.251341	0.0710969	0.0653624	4.81692e-05	0.00498653	0.000222068	0.0597909	0.377842	8.27711e-05	6.02322e-05	0.00310478	0.0115443	0.000444274	0.00031347	0.158913	0.00510314		4.71319e-05	6.05017e-07	0.0112353	0.00803884	0.465097	0.176594	0.128207	1.18629e-05	0.0533482	7.18984e-05	7.83794e-06	5.4766e-06	0.00218778	6.03716e-06
	SWEET15	0.0743005	0.016831	0.343615	0.044742	0.252542	0.156731	0.405893	1.79216e-05	0.25715	0.407696	0.149606	0.192321	0.000661343	1.24429e-05	0.329569	0.00442005	0.000375784	4.8878e-07	1.97438e-05	4.4971e-05	0.00645653	0.197791	4.07274e-05	0.0136927	5.80307e-05	0.00093553	0.0181442	0.000904561	0.337951	0.00024782	4.71319e-05		3.24321e-07	0.000125752	0.00246009	0.103667	0.292129	0.0104857	4.80829e-06	0.150921	3.45082e-05	9.77225e-05	9.94972e-07	0.0983076	3.75258e-05
	SWEET4a	0.0186001	0.0722844	0.21732	0.0113485	0.446079	0.439222	0.182866	1.30841e-05	0.460248	0.121812	0.0268081	0.0607051	0.000199575	1.97509e-08	0.205605	0.0106695	0.00992324	5.96236e-07	0.000350574	5.50993e-05	0.0164283	0.441778	3.89644e-06	0.0016129	0.000936938	0.00396574	0.00128692	0.000343213	0.16565	0.00183398	6.05017e-07	3.24321e-07		0.000294228	0.00420788	0.29538	0.405509	0.0299479	1.02552e-06	0.0529597	1.3514e-05	1.50143e-05	2.21381e-08	0.0180275	9.57306e-06
	SWEET4c	0.232182	0.00796754	0.0361392	0.188012	0.036766	0.0698738	0.298132	0.00153764	0.0283902	0.435039	0.42584	0.445632	0.000241354	0.00652309	0.429408	0.000254735	0.000134985	0.00012453	0.000171721	0.000803021	0.000299698	0.0651421	0.00027855	0.207814	0.00232831	0.00216424	0.208948	0.0300856	0.453901	0.000233397	0.0112353	0.000125752	0.000294228		0.00383297	0.0137591	0.0595229	0.00463564	0.000693205	0.444024	0.00102557	0.0129878	0.000489604	0.448531	0.010107
	SWEET13b	0.167069	0.0252381	0.0566606	0.209461	0.259411	0.018718	0.0648822	1.64246e-07	0.356885	0.176591	0.157247	0.0851433	7.51169e-05	0.0298695	0.0175645	0.0722241	0.00945778	7.33363e-06	0.00112358	2.43862e-09	1.35764e-07	0.00363595	3.21651e-05	0.0124199	0.106361	2.2856e-09	0.47767	0.221273	0.0243758	6.86109e-09	0.00803884	0.00246009	0.00420788	0.00383297		0.00522662	0.111849	0.00186664	1.72483e-06	0.11257	7.93298e-08	1.66429e-05	2.58724e-05	0.0396421	9.42974e-06
	SWEET13a	0.00694422	7.93225e-05	0.19646	0.0140268	2.66382e-05	7.59623e-07	0.168492	0.05193	0.00150329	0.000214497	0.0110213	0.00170725	0.109131	0.378346	0.0315302	0.0270156	0.000231814	0.0506897	0.0029992	0.0248837	5.38947e-05	2.10359e-07	0.131858	0.149025	0.145014	0.000795222	0.0478449	0.269878	0.000631151	0.00250402	0.465097	0.103667	0.29538	0.0137591	0.00522662		3.84399e-08	0.000132045	0.0788669	0.00184541	0.0535547	0.226837	0.0918339	0.0718763	0.1689
	SWEET3a	0.00868563	0.000226485	0.38849	0.0163629	1.02687e-08	1.01195e-05	0.0262541	0.318724	0.000128939	6.66139e-05	0.000110907	0.00305369	0.413585	0.14801	0.112835	0.0426175	0.00113126	0.273735	0.0216385	0.22667	0.00758718	3.37743e-05	0.465484	0.0114422	0.202476	0.0335033	0.0279366	0.164325	0.00364152	0.0622238	0.176594	0.292129	0.405509	0.0595229	0.111849	3.84399e-08		0.00238935	0.37711	0.00242074	0.330785	0.35192	0.378101	0.00324137	0.434245
	SWEET14a	0.206903	0.00134974	0.319953	0.320213	0.00599599	0.00318116	0.347479	0.00268693	0.0166646	0.0557075	0.195831	0.123102	0.0926258	0.121417	0.206579	0.0174458	0.000389108	0.00281487	0.000712695	0.00204959	0.000179328	0.00387225	0.00634415	0.454687	0.021961	7.728e-05	0.439735	0.0888665	0.0654973	0.00207752	0.128207	0.0104857	0.0299479	0.00463564	0.00186664	0.000132045	0.00238935		0.00831851	0.0965982	0.00304631	0.0363917	0.00690348	0.40438	0.0250809
	SWEET16	0.25358	0.0486455	0.129775	0.198387	0.475963	0.161235	0.0599866	1.36317e-11	0.454308	0.386644	0.0306818	0.416449	3.59113e-06	6.42501e-05	0.282364	0.0263462	0.00759125	3.50413e-10	0.000170593	1.88195e-11	0.000255741	0.114111	2.63893e-08	0.000624509	0.00929335	8.8625e-06	0.0507728	0.0140761	0.36001	1.41673e-06	1.18629e-05	4.80829e-06	1.02552e-06	0.000693205	1.72483e-06	0.0788669	0.37711	0.00831851		0.374133	1.39108e-12	4.86524e-10	4.21384e-12	0.00669343	1.13531e-10
	SUT2	8.07228e-06	0.205786	0.229823	4.64113e-05	0.0168545	0.00809004	0.296371	0.463674	0.0409405	0.00318417	0.0157769	1.42533e-05	0.439371	0.00723245	0.000434831	0.490688	0.296627	0.361961	0.471319	0.388353	0.0331998	0.000434573	0.398834	0.0541629	0.0772352	0.115131	6.40229e-05	0.00960467	0.000236949	0.1466	0.0533482	0.150921	0.0529597	0.444024	0.11257	0.00184541	0.00242074	0.0965982	0.374133		0.486389	0.252272	0.25077	0.0850689	0.272625
	SUT5	0.370366	0.052983	0.106781	0.302023	0.456877	0.126769	0.0556259	9.79151e-14	0.496211	0.458216	0.0370607	0.458966	2.02008e-05	0.000382936	0.176826	0.0440354	0.0100616	4.36858e-09	0.000430163	1.18391e-14	7.40348e-05	0.0734305	1.21143e-08	0.000814412	0.0195478	1.20763e-06	0.0931067	0.0193078	0.262164	3.79053e-07	7.18984e-05	3.45082e-05	1.3514e-05	0.00102557	7.93298e-08	0.0535547	0.330785	0.00304631	1.39108e-12	0.486389		3.83942e-09	1.0534e-09	0.00686094	1.41041e-09
	SUT4	0.207442	0.157977	0.171457	0.172456	0.243992	0.313457	0.0126821	3.09682e-09	0.207906	0.252736	0.00358966	0.326378	3.53529e-05	4.80207e-05	0.268231	0.102443	0.0499326	5.33024e-07	0.00287695	3.63084e-08	0.00345232	0.241306	9.51024e-07	1.26848e-05	0.0266315	0.000123615	0.0307101	0.0149137	0.438745	6.19505e-05	7.83794e-06	9.77225e-05	1.50143e-05	0.0129878	1.66429e-05	0.226837	0.35192	0.0363917	4.86524e-10	0.252272	3.83942e-09		3.12141e-08	0.00028991	5.6203e-14
	SUT1	0.182087	0.0282466	0.178572	0.138907	0.464602	0.174326	0.0924227	1.37305e-09	0.467034	0.368454	0.0346548	0.322164	2.82671e-05	1.82621e-05	0.399256	0.0204474	0.00456775	7.89927e-10	5.14656e-05	7.86579e-09	0.000776032	0.140272	4.46657e-07	0.000893415	0.00423802	4.57385e-05	0.023614	0.00717697	0.442257	1.45611e-05	5.4766e-06	9.94972e-07	2.21381e-08	0.000489604	2.58724e-05	0.0918339	0.378101	0.00690348	4.21384e-12	0.25077	1.0534e-09	3.12141e-08		0.0121437	1.90376e-09
	TMT1	0.0945023	0.0768517	0.285395	0.0919403	0.000566526	0.0461161	4.85551e-05	0.00948807	0.00205822	0.00850029	4.48372e-09	0.103425	0.0235925	0.00485628	0.388607	0.255153	0.183003	0.0343031	0.439756	0.0157318	0.323303	0.118346	0.00724148	2.51393e-08	0.442302	0.134487	0.0241801	0.0563532	0.172718	0.0971469	0.00218778	0.0983076	0.0180275	0.448531	0.0396421	0.0718763	0.00324137	0.40438	0.00669343	0.0850689	0.00686094	0.00028991	0.0121437		0.00106023
	TMT2	0.246177	0.088402	0.206661	0.208845	0.303886	0.22207	0.0238345	4.78397e-10	0.238649	0.349379	0.00724785	0.368764	5.58136e-05	6.66345e-05	0.24295	0.0829821	0.0276688	1.69382e-07	0.000953245	8.62896e-09	0.00231289	0.175169	3.40454e-06	3.52888e-05	0.018083	5.94951e-05	0.0349699	0.0168222	0.369884	2.96172e-05	6.03716e-06	3.75258e-05	9.57306e-06	0.010107	9.42974e-06	0.1689	0.434245	0.0250809	1.13531e-10	0.272625	1.41041e-09	5.6203e-14	1.90376e-09	0.00106023
